# Supplementary material for: FAAH Inhibition Reverses Depressive-like Behavior and Sex-Specific Neuroinflammatory Alterations Induced by Early Life Stress
Source: Cells. 2024 Nov 14;13(22):1881. doi: 10.3390/cells13221881 (PMC11593135; doi:10.3390/cells13221881)
Supplement: Supplementary file 1 [file cells-13-01881-s001.zip]

Archive with 1 entries (1 files):
- cells-3263978-supplementary.pdf
